# Supplementary material for: The effects of the measures against COVID-19 pandemic on physical activity among school-aged children and adolescents (6–17 years) in 2020: A protocol for systematic review
Source: PLoS One. 2021 Jul 29;16(7):e0255520. doi: 10.1371/journal.pone.0255520 (PMC8320922; doi:10.1371/journal.pone.0255520)
Supplement: S2 File — (ZIP) [file pone.0255520.s003.zip]

Archive with 5 entries (5 files):
- S3.2.tif
- S3.3.tif
- S3.4.tif
- S3.5.tif
- S3.1.tif
